# Supplementary material for: Association between Thyroid Cancer and Weight Change: A Longitudinal Follow-Up Study
Source: Int J Environ Res Public Health. 2022 May 31;19(11):6753. doi: 10.3390/ijerph19116753 (PMC9180614; doi:10.3390/ijerph19116753)
Supplement: Supplementary file 1 [file ijerph-19-06753-s001.zip]

Archive with 1 entries (1 files):
- ijerph-1686280-supplementary.pdf
